# Supplementary material for: Integrating bioinformatic resources to identify characteristics of rheumatoid arthritis-related usual interstitial pneumonia
Source: BMC Genomics. 2023 Aug 10;24:450. doi: 10.1186/s12864-023-09548-2 (PMC10413595; doi:10.1186/s12864-023-09548-2)
Supplement: Supplementary file 2 — Additional file 2: Table S1. The intersection of genes in RA modules and IPF modules. [file 12864_2023_9548_MOESM2_ESM.xls]

## Sheet: Table S1
Table S1 The intersection of genes in RA modules and IPF modules
Group	modules	gene list
yellow	RA_Yellow & IPF_Purple	ZFX EGR1 ZFYVE21 UBR5 FAM178A CCDC124 NACC2 B3GAT3 QTRTD1 SLC10A1 NMRAL1 FAM195B ATG4D SETX
	RA_Yellow & IPF_Pink	-
	RA_Yellow & IPF_Black	PMAIP1 CLEC2B ATG3 ING2 ZNF818P SLU7 D2HGDH NEK8 ANGPTL6 CDC5L MYNN FAM105A CCDC18
	RA_Yellow & IPF_Yellow	RHEB ZHX2 TAP2 LOC100132005 KCNAB3 SNIP1 EBF4
blue	RA_Blue & IPF_Purple	PSPH FAM26F CDK1 RWDD4 PBK CFH GTF2E1 ACRC ITPR2 PDCD4 AKR1B10 MFSD8 UBR1 GTF2A1 CEP55 SACM1L TMEM40 CHD8 TIAL1 FAM199X L3MBTL3 MON2 PSMD12 PAG1 TRA2A ARMCX1 C16orf78 ATG2B RASSF6 POLE2 GP5 KDM4A BATF SKA3 AURKA KLHL24 RPS19BP1 PRSS12 KLHL28 PLA2G6 ELMOD1 HTR7P1 CHCHD5 LTC4S LMNA PDE6G HOXC11 FRS2 GSTA3 ACOT4 LUC7L2 CST1 ADD3 SH3GL1 NLRP11 MBD3L1 CDC42SE2 DNASE1L3 MIIP IGFBP7 PDZD11 TMCO2 AP4M1 M…
	RA_Blue & IPF_Pink	IRAK1BP1 COMMD3 COX17 PRDX4 H2AFJ C11orf83 UQCR11 SNRPD2 TYMS ZNF593 PTPMT1 FAM96B TMEM208 STK31 ATP5J2 NDUFAB1 FGF8 CENPO NUDT6 NDUFB7 MRPL23 UQCR10 FAU SIVA1 HIST1H1C
	RA_Blue & IPF_Black	ELMOD2 GMFB HAT1 SGOL2 C2orf76 TTC33 COMMD8 CHMP5 SNX16 ZNF267 EVI2A GIN1 C1GALT1 FPGT NAT1 CNIH4 NFYB PIGA CRIPT SAMD9 C1GALT1C1 GPR65 TWF1 BBS10 GMNN KRCC1 RAB18 KIN LIG4 ZNF654 BLOC1S2 THAP6 ANXA1 TTC32 MED7 TBK1 LARP7 LYSMD3 VBP1 DPM1 IMPA1 ZBTB8OS YAF2 ESCO1 STARD3NL PLEKHF2 LYRM5 SLC36A4 ANKRD49 AZI2 ECHDC1 CSNK1G3 ZSCAN16 GLRX TSNAX TAF7 BLZF1 ZNF443 PCMT1 ASNSD1 RNF139 PNPLA8 DNAJA1 GAPT …
	RA_Blue & IPF_Yellow	POLR2K RPL22L1 CKS2 CD69 MRPL13 MRPS28 COX7B RSL24D1 NDUFA5 COMMD6 RPS7 ACTR6 EEF1E1 PSMC6 HSPB11 RPL26L1 10-Sep CGRRF1 RBBP8 CENPW RPS27L NIPSNAP3A TMCO1 SUB1 COPS2 IFT57 C14orf142 SNRPG RPL36A TIMM8B UQCRQ PTPN2 NDUFA4 C8orf59 SAR1B CENPQ RPL34 DDX11L2 C14orf2 TMX1 MRPL40 LZTFL1 TMEM126A MRPL1 ZNHIT3 PSMA2 COX7C MRPL47 LSM3 POLE4 ATP5J SARNP LSM5 DBI ZNF708 PSMA4 UQCRB TPRKB C10orf32 RPS3A C18o…
