# Supplementary material for: Integrating bioinformatic resources to identify characteristics of rheumatoid arthritis-related usual interstitial pneumonia
Source: BMC Genomics. 2023 Aug 10;24:450. doi: 10.1186/s12864-023-09548-2 (PMC10413595; doi:10.1186/s12864-023-09548-2)
Supplement: Supplementary file 3 — Additional file 3: Table S2. “RA yellow module related IPF gene set” and “RA blue module related IPF gene set”. [file 12864_2023_9548_MOESM3_ESM.xls]

## Sheet: TableS2
Table S2 “RA yellow module related IPF gene set” and “RA blue module related IPF gene set”
modular	gene list
yellow	B3GAT3 ZNF818P QTRTD1 SLU7 ZHX2 PMAIP1 LOC100132005 MYNN ATG3 ZFYVE21 CDC5L NMRAL1 RHEB
blue	NDUFA1 HSBP1 TXNDC17 ATP5E ATP5I C14orf2 TBCA UFD1L COX5B SUB1 NDUFB1 ND6 DBI UBL5 PFDN5 PCMT1 AP3S1 RAB18 IGBP1 MYL6 COX7A2 CEP164 UQCR11 HAT1 RPS19BP1 UBR1 RPL36A PSMD12 ZNF267 NDUFA6 VBP1 IFT20 NAT1 RPL7 RPL26L1 BLOC1S2 RPS15A MRPS36 CHCHD2 PSMC6 DPM1 UQCRQ RPL22L1 SEC11A L3MBTL3 USMG5 GSTO1 COX7C TBK1 RPS7 PSMB1 CGRRF1 ATP5C1 SNRPE CEP55 COMMD3 COX6A1 GBF1 EVI2A COX17 ATP6V1G1 ANXA1 COMMD8 SN…
